# Supplementary material for: Secondary Structure of Human De Novo Evolved Gene Product NCYM Analyzed by Vacuum-Ultraviolet Circular Dichroism
Source: Front Oncol. 2021 Aug 23;11:688852. doi: 10.3389/fonc.2021.688852 (PMC8420857; doi:10.3389/fonc.2021.688852)
Supplement: Supplementary Table 1 — Single-nucleotide polymorphisms (SNPs) in NCYM. [file Table_1.xlsx]

## Sheet: NCYM_variants
				Frequency
Protein sequence variants	Variation Type	rs#	HGVS.c	ToMMo 8.3KJPN	gnomAD AFR	gnomAD AMR	gnomAD ASJ	gnomAD EAS	gnomAD NFE	Remark
p.H3Y	missense	rs1247252278	c.-1829G>A	.	.	.	.	.	0.0001
p. (G54=)	silent	rs1026558553	c.-1849G>C	.	0.0002	.	.	.	0.0003
p.I19N*17	frame shift	rs919133132	c.-1877_-1876insT	0.0001	.	.	.	.	.	Similar to ancestral amino acid sequences
p.I19L*22	frame shift	rs919133132	c.-1877delT	0.001	.	.	.	.	.
p.I19N*17	frame shift	rs919133132	c.-1878_-1877insT	.	0.0002	.	.	.	0.0004	Similar to ancestral amino acid sequences
p. (T20=)	silent	rs993414892	c.-1882C>G	.	.	.	.	.	0.0001
p.E21K	missense	rs1245916877	c.-1883C>T	.	0.0001	.	.	.	.
p.G25A	missense	rs764479607	c.-1896C>G	.	0.0001	.	.	.	.
p.W28C	missense	rs1298290254	c.-1906C>A	.	.	.	.	.	0.0001
p.S35C	missense	rs973265238	c.-1926G>C	.	0.0001	.	.	.	.	Phosphorylation site
p.A40L*1	frame shift	rs1352461859	c.-1939delG	.	.	.	.	.	0.0001
p.A43T	missense	rs1307175120	c.-1949C>T	.	.	.	.	0.0013	.
p.C45F	missense		c.-1956C>A	0.0001	.	.	.	.	.
p. (C45=)	silent		c.-1957A>G	0.0001	.	.	.	.	.
p.R49S	missense		c.-1967G>T	0.0001	.	.	.	.	.
p.N52S	missense	rs181162426	c.-1977T>C	0.0022	0.0002	.	.	0.0263	.
p. (V53=)	silent		c.-1981A>T	0.0019	.	.	.	.	.
p.G56D	missense	rs1386879926	c.-1989C>T	.	.	.	.	.	0.0001
p. (G59=)	silent	rs1041866624	c.-1999C>T	.	0.0001	.	.	.	.
p.L63P	missense	rs190044705	c.-2010A>G	0.0237	.	.	.	0.0006	.
p.L70V	missense	rs11886063	c.-2030C>G	1	0.9986	1	1	1	0.9958
p.V71D	missense	rs75731159	c.-2034A>T	0.0383	.	.	.	0.0148	0.0007
p.R73M	missense	rs998427757	c.-2040C>A	.	.	.	.	.	0.0001
p.C74W	missense		c.-2044G>C	0.0001	.	.	.	.	.
p.K75R	missense	rs956203969	c.-2046T>C	.	0.0003	.	.	.	.
p.A77T	missense	rs566688994	c.-2051C>T	.	.	.	.	.	0.0003
p.G78A	missense	rs1291024698	c.-2055C>G	.	.	.	.	.	0.0001
p.T86A	missense	rs1490929008	c.-2078T>C	.	.	.	.	0.0006	.
p.L96G	missense	rs1290081507	c.-2109A>C	.	.	.	.	.	0.0001
p.P102S	missense	rs1044167733	c.-2126G>A	.	0.0001	.	.	.	.
p.C104L*5	frame shift	rs1318098696	c.-2131_-2130insG	.	0.0001	.	.	.	.
p.(N108=)	silent	rs1399436209	c.-2146A>G	0.0001	.	.	.	.	.
p.(*109=)	silent		c.-2151T>A	0.0007	.	.	.	.	.
